# Supplementary material for: Human gut microbiome aging clocks based on taxonomic and functional signatures through multi-view learning
Source: Gut Microbes. 2022 Jan 18;14(1):2025016. doi: 10.1080/19490976.2021.2025016 (PMC8773134; doi:10.1080/19490976.2021.2025016)
Supplement: Supplemental Material [file KGMI_A_2025016_SM4749.zip]

Archive with 6 entries (5 files):
- supplementary/
- supplementary/Supplementary_figure_1.docx
- supplementary/Supplementary_table_1.xlsx
- supplementary/Supplementary_table_2.xlsx
- supplementary/Supplementary_table_3.xlsx
- supplementary/Supplementary_table_4.xlsx
