# Supplementary material for: Human gut microbiome aging clocks based on taxonomic and functional signatures through multi-view learning
Source: Gut Microbes. 2022 Jan 18;14(1):2025016. doi: 10.1080/19490976.2021.2025016 (PMC8773134; doi:10.1080/19490976.2021.2025016)
Supplement: Supplemental Material [file KGMI_A_2025016_SM4749.zip › supplementary/Supplementary_table_1.xlsx]

## Sheet: Statistical summary
Country	Subregion	Sample number	Age (Mean ± SD)	Gender (Male/Female)	NCBI accession
El Salvador	Central America	71	45.96 ± 18.49	31 / 40	PRJNA300541
Kazakhstan	Central Asia	168	50.39 ± 10.98	60 / 108	PRJEB17632
Austria	Central Europe	154	66.85 ± 8.34	87 / 67	PRJEB25190
Germany		80	51.67 ± 15.31	54 / 26	PRJEB17632, PRJEB1786, PRJEB6070
Hungary		1	70	1 / 0	PRJEB1786
Slovakia		3	70.33 ± 0.47	0 / 3
Ethiopia	Eastern Africa	23	29.35 ± 6.10	NA	PRJNA504891
Madagascar		96	35.43 ± 11.19	50 / 46	PRJNA485056
Tanzania		76	33.68 ± 11.25	23 / 15	PRJNA278393, PRJNA392180, PRJNA529400
China	Eastern Asia	1117	50.31 ± 14.29	674 / 438	PRJEB21528, PRJEB24529, PRJEB30046, PRJEB6337, PRJNA375935, PRJNA422434, PRJNA431482
Canada	Northern American	301	62.61 ± 21.92	157 / 144	PRJEB22505, PRJEB8094, PRJNA297252
United States		270	40.38 ± 18.92	168 / 102	PRJEB12449, PRJEB22283, PRJNA268964, PRJNA510571'
					'PRJNA74933
Denmark	Northern Europe	385	52.45 ± 10.05	91 / 117	PRJEB1786, PRJEB25962, PRJNA491335
Finland		1	69	0 / 1	PRJEB1786
Iceland		1	70	1 / 0
Norway		1	70	0 / 1
Sweden		200	54.45 ± 21.27	18 / 182	PRJEB1786, PRJEB30982, PRJEB7369, PRJNA362975
Fiji	Oceania	119	40.52 ± 13.63	45 / 74	PRJNA217052
Peru	Southern America	66	36.36 ± 13.28	26 / 40	PRJNA268964, PRJNA300541
India	Southern Asia	88	35.34 ± 14.62	42 / 46	PRJNA397112
Spain	Southern Europe	217	40.56 ± 12.40	NA	PRJEB25962
Italy		111	57.77 ± 17.49	56 / 35	PRJNA278393
Ghana	Western Africa	22	33.14 ± 6.45	NA	PRJNA529124
France	Western Europe	157	63.38 ± 10.85	87 / 70	PRJEB1786, PRJEB6070
United Kingdom		250	61.07 ± 8.78	0 / 250	PRJEB9576
Luxembourg		35	44.26 ± 14.53	44553	PRJNA289586
Netherlands		465	27.49 ± 12.46	200 / 265	PRJNA319574
Total		4478	48.27 18.10	1881 / 2095	-
