# Supplementary material for: Human gut microbiome aging clocks based on taxonomic and functional signatures through multi-view learning
Source: Gut Microbes. 2022 Jan 18;14(1):2025016. doi: 10.1080/19490976.2021.2025016 (PMC8773134; doi:10.1080/19490976.2021.2025016)
Supplement: Supplemental Material [file KGMI_A_2025016_SM4749.zip › supplementary/Supplementary_table_2.xlsx]

## Sheet: species
Supplementary Table S2 The age prediction ability of original and feature selected species data
Method	Origin	FR	Mutual	RF	GBRT	XGB	XGBRF	LGB
Lasso	0.382	0.383	0.382	0.381	0.383	0.382	0.383	0.383
EN	0.41	0.405	0.402	0.407	0.406	0.407	0.406	0.408
BR	0.426	0.423	0.421	0.427	0.428	0.424	0.427	0.43
SVM	0.314	0.317	0.316	0.314	0.322	0.32	0.32	0.315
RF	0.426	0.43	0.428	0.426	0.433	0.429	0.428	0.428
GB	0.442	0.441	0.441	0.442	0.449	0.444	0.444	0.447
XGB	0.429	0.424	0.424	0.427	0.435	0.432	0.431	0.429
XGBRF	0.342	0.344	0.34	0.339	0.344	0.341	0.34	0.341
LGB	0.503	0.5	0.502	0.5	0.498	0.5	0.5	0.502
Dimension	904	813	813	904	232	370	355	338
*: Significant difference (p < 0.05) compared with the original data set, Wilcoxon rank sum test applied and p-values corrected by Bonferroni method.
