# Supplementary material for: Human gut microbiome aging clocks based on taxonomic and functional signatures through multi-view learning
Source: Gut Microbes. 2022 Jan 18;14(1):2025016. doi: 10.1080/19490976.2021.2025016 (PMC8773134; doi:10.1080/19490976.2021.2025016)
Supplement: Supplemental Material [file KGMI_A_2025016_SM4749.zip › supplementary/Supplementary_table_3.xlsx]

## Sheet: pathway
Supplementary Table S3 The age prediction ability of original and feature selected pathways data
Method	Origin	FR	Mutual	RF	GBRT	XGB	XGBRF	LGB
Lasso	0.326	0.327	0.325	0.326	0.324	0.327	0.326	0.326
EN	0.347	0.348	0.348	0.348	0.347	0.348	0.347	0.349
BR	0.381	0.377	0.376	0.382	0.377	0.381	0.383	0.38
SVM	0.288	0.291	0.29	0.288	0.314	0.3	0.302	0.3
RF	0.417	0.419	0.419	0.42	0.423	0.417	0.42	0.416
GB	0.405	0.401	0.402	0.402	0.408	0.401	0.404	0.403
XGB	0.363	0.358	0.36	0.363	0.371	0.362	0.359	0.363
XGBRF	0.386	0.383	0.384	0.382	0.391	0.388	0.384	0.383
LGB	0.424	0.417	0.425	0.424	0.43	0.423	0.421	0.424
Dimension	468	421	444	468	236	362	360	357
*: Significant difference (p < 0.05) compared with the original data set, Wilcoxon rank sum test applied and p-values corrected by Bonferroni method.
