# Supplementary material for: Human gut microbiome aging clocks based on taxonomic and functional signatures through multi-view learning
Source: Gut Microbes. 2022 Jan 18;14(1):2025016. doi: 10.1080/19490976.2021.2025016 (PMC8773134; doi:10.1080/19490976.2021.2025016)
Supplement: Supplemental Material [file KGMI_A_2025016_SM4749.zip › supplementary/Supplementary_table_4.xlsx]

## Sheet: Sheet1
Supplementary Table S4 Ranking relevance of each important feature in the predictive models
Rank	Biomarker	Mean Decrease Accuracy	Spearman's Rho
1	PWY-5173	0.0308645	0.320117
2	PWY-722	0.0289346	0.0831836
3	Finegoldia magna	0.0262562	0.358184
4	PWY-7392	0.00758861	-0.355573
5	Streptococcus thermophilus	0.00579004	-0.0489109
6	Prevotella copri	0.00564248	-0.149572
7	P461-PWY	0.00512578	0.213027
8	Bifidobacterium dentium	0.00501024	0.193694
9	Streptococcus infantis	0.00458727	-0.0242143
10	Burkholderiales bacterium 1 1 47	0.00445981	-0.292812
11	Ruminococcus sp 5 1 39BFAA	0.00429692	-0.0700012
12	Clostridium clostridioforme	0.00416635	0.147217
13	Haemophilus parainfluenzae	0.00407437	-0.177823
14	Lactococcus lactis	0.00402277	-0.059349
15	LEU-DEG2-PWY	0.0037851	0.280924
16	PWY-5101	0.00367704	-0.359412
17	Subdoligranulum unclassified	0.00321036	0.0773109
18	Odoribacter splanchnicus	0.00320519	-0.285644
19	Parasutterella excrementihominis	0.00311455	-0.293922
20	Sutterella wadsworthensis	0.00308644	-0.133369
21	Clostridium hathewayi	0.00308373	0.207668
22	Pseudomonas aeruginosa	0.00305861	0.132748
23	Klebsiella pneumoniae	0.00298584	0.0824477
24	Streptococcus mitis oralis pneumoniae	0.0029599	-0.0355078
25	PWY0-1479	0.00270786	-0.290869
26	Coprococcus catus	0.00265779	-0.00887214
27	Rhodococcus erythropolis	0.00260796	-0.0653495
28	Veillonella dispar	0.00252095	-0.0719671
29	Subdoligranulum variabile	0.00236316	0.0251077
30	Acidaminococcus unclassified	0.00234133	0.0827744
31	Dorea formicigenerans	0.00222502	0.0211905
32	Clostridiaceae bacterium JC118	0.00218197	-0.11743
33	Actinomyces graevenitzii	0.0021559	-0.0225428
34	Eggerthella lenta	0.00210601	0.146198
35	Lactobacillus salivarius	0.00210163	0.123655
36	Eggerthella unclassified	0.00208044	0.155953
37	Alistipes finegoldii	0.00202272	-0.158806
38	Olsenella unclassified	0.00199217	0.0897056
39	Parabacteroides merdae	0.00195093	-0.19513
40	Clostridium leptum	0.00191123	-0.0266356
41	Veillonella parvula	0.00187442	0.0125193
42	Clostridium bartlettii	0.00187181	0.00603292
43	Clostridium asparagiforme	0.00186192	0.0607946
44	PWY0-1296	0.00182648	0.223003
45	Alistipes putredinis	0.00182322	-0.201191
46	Gordonibacter pamelaeae	0.00180174	-0.0665356
47	PWY-6936	0.00178274	0.118563
48	Oscillibacter sp KLE 1728	0.00177539	-0.166972
49	Haemophilus sputorum	0.00176764	-0.121025
50	Flavonifractor plautii	0.00176177	-0.10473
51	Parabacteroides goldsteinii	0.00174866	-0.00366802
52	Akkermansia muciniphila	0.00171996	0.144324
53	Bacteroides thetaiotaomicron	0.0017082	-0.0640526
54	PWY-6588	0.00170427	0.00593092
55	Subdoligranulum sp 4 3 54A2FAA	0.00169011	-0.0307539
56	Clostridium bolteae	0.00165967	0.161043
57	Clostridium ramosum	0.00165689	0.124013
58	Faecalibacterium prausnitzii	0.00163562	-0.147233
59	Streptococcus anginosus	0.0015909	0.262117
60	Bacteroides vulgatus	0.00158432	-0.189218
61	Parabacteroides johnsonii	0.00155489	-0.0963414
62	Streptococcus parasanguinis	0.00154499	0.0889772
63	Lachnospiraceae bacterium 3 1 46FAA	0.00153128	-0.0887854
64	Bacteroides stercoris	0.00152355	-0.177798
65	Coprococcus eutactus	0.00151206	0.0349674
66	Eubacterium hallii	0.00149298	-0.0160835
67	Streptococcus gordonii	0.00148517	0.133177
68	Holdemania filiformis	0.00146466	-0.00979061
69	HISTSYN-PWY	0.00146158	0.240212
70	Clostridium spiroforme	0.00144144	-0.0525446
71	Butyricimonas synergistica	0.0013389	-0.123023
72	Lactobacillus gasseri	0.00131363	0.162137
73	Bacteroides clarus	0.00131325	-0.139651
74	Prevotella stercorea	0.0012563	-0.11484
75	Peptostreptococcaceae noname unclassified	0.0012457	-0.0682487
76	Acidaminococcus fermentans	0.00124185	0.0915284
77	Butyrivibrio crossotus	0.00123761	0.0540959
78	HSERMETANA-PWY	0.0011709	1.90994e-05
79	Anaerotruncus colihominis	0.0011682	-0.00733137
80	Clostridiales bacterium 1 7 47FAA	0.00116598	0.0678813
81	Bacteroides cellulosilyticus	0.00116185	-0.0728504
82	Clostridium celatum	0.00114147	0.0107773
83	Bacteroides plebeius	0.00113019	-0.141041
84	P161-PWY	0.00112245	0.108349
85	Lactobacillus delbrueckii	0.00111214	0.0326517
86	Oscillibacter unclassified	0.00110876	-0.0910951
87	Coprococcus comes	0.00107381	-0.0579323
88	COBALSYN-PWY	0.00103975	-0.357878
89	PWY-5100	0.00103308	0.198365
90	Haemophilus pittmaniae	0.00100728	-0.123601
91	Bifidobacterium pseudocatenulatum	0.00100589	-0.117
92	Bilophila wadsworthia	0.00099628	-0.130322
93	GLYCOGENSYNTH-PWY	0.000982283	0.155074
94	Alistipes onderdonkii	0.000973061	-0.0829114
95	Bifidobacterium bifidum	0.00090479	-0.0923361
96	PWY-5347	0.000891959	0.235254
97	Bacteroides nordii	0.000884664	-0.0853543
98	Bifidobacterium catenulatum	0.00085255	-0.0795887
99	Desulfovibrio piger	0.000851798	0.0200959
100	Bacteroides coprophilus	0.000826533	-0.0406014
101	Bacteroides intestinalis	0.000814835	-0.0781505
102	Streptococcus vestibularis	0.000782635	0.124179
103	Weissella confusa	0.000765104	0.0367177
104	Erysipelotrichaceae bacterium 21 3	0.000759198	0.0367559
105	Escherichia unclassified	0.000742769	0.148389
106	PWY-5177	0.000722627	-0.0808487
107	PWY-3781	0.000704263	0.149077
108	PWY-7204	0.00070049	-0.0632878
109	Megasphaera unclassified	0.000692161	0.0561912
110	Anaerococcus prevotii	0.000684383	0.29294
111	Streptococcus salivarius	0.000645281	0.0819226
112	PWY-7039	0.000643602	0.0764274
113	Weissella unclassified	0.000623092	-0.0251792
114	PWY0-845	0.000619538	-0.197885
115	TRPSYN-PWY	0.000607248	0.174182
116	Actinomyces turicensis	0.000567467	0.0875009
117	Mitsuokella multacida	0.000561794	0.039286
118	Granulicatella unclassified	0.000550188	-0.0228359
119	PWY-7196	0.000542723	-0.069362
120	Lactobacillus sakei	0.000513685	-0.0468527
121	Propionibacterium acnes	0.000512902	0.0969994
122	AEROBACTINSYN-PWY	0.000472765	0.0346278
123	CRNFORCAT-PWY	0.000458493	0.0188869
124	Streptococcus sobrinus	0.000456891	0.0988218
125	PWY-7663	0.000447508	-0.262396
126	PYRIDOXSYN-PWY	0.000441825	-0.179672
127	Bacteroides dorei	0.00043902	-0.100328
128	PWY-5656	0.00042838	-0.108382
129	Blautia hydrogenotrophica	0.000408667	-0.0506319
130	PWY0-42	0.000407225	0.0157061
131	PWY-5188	0.0003937	0.271857
132	Corynebacterium durum	0.00038424	0.0403942
133	Megamonas funiformis	0.000361986	-0.0245188
134	ARGSYNBSUB-PWY	0.000339368	0.131084
135	PWY0-1298	0.000319007	-0.0268137
136	GLUCUROCAT-PWY	0.000306451	-0.138613
137	FASYN-INITIAL-PWY	0.00029949	0.226353
138	PWY-621	0.000299462	0.0374918
139	GLUDEG-I-PWY	0.000227561	-0.0731524
140	PWY-5675	0.000222438	-0.04454
141	P185-PWY	0.000192802	-0.0132493
142	ALLANTOINDEG-PWY	0.0001555	-0.0736736
143	PWY-7374	0.000140534	-0.045995
